# Supplementary material for: Broad snouted cladoselachian with sensory specialization at the base of modern chondrichthyans
Source: Swiss J Palaeontol. 2023 Mar 28;142(1):2. doi: 10.1186/s13358-023-00266-6 (PMC10050047; doi:10.1186/s13358-023-00266-6)
Supplement: Supplementary file 5 — Additional file 5. Excel sheet with data for pectoral fin length relative tobody length ratio of all taxa included in the phylogenetic analyses as used for character 235. [file 13358_2023_266_MOESM5_ESM.xlsx]

## Sheet: Sheet1
Taxon	Family	Order	Specimen	Source	body length	Meckel's cartilage length	head height	head width	pectoral fin length	Orbit length	Nasal capsule width	Postorbital length end nc	Preorbital length	Head height/ body length	Head height/ width	Pectoral length/ body length	nasal capsule/head length	Postorbital/ preorbital length	Orbit/ neurocranium lengths		Taxon
Diplacanthus	Diplacanthidae	Diplacanthiformes	Fig. 3	Gess 2001	113	23	35		57	9		8	14	0.309735		0.504425		0.571429	0.290323	1	Diplacanthus
Gyracanthides	?	?	NMVP10268	Warren et al. 2000	360	72		72	136							0.377778				2	Gyracanthides
Promexyele	Iniopterygidae	Iniopterygiformes	Fig. 41	Zangerl 1981	296.296	55.5556	61.1111		111.111	29.6296		25.9259	12.963	0.20625		0.375		2	0.432432	3	Promexyele
Uraniacanthus	Ischnacanthidae	Ischnacanthiformes	NMS G. 1891.92.260	Newman et al. 2012	25	4	4.5		7	1		1.5	0.7	0.18		0.28		2.14286	0.3125	4	Uraniacanthus
Iniopteryx	Iniopterygidae	Iniopterygiformes	Fig. 41	Zangerl 1981	251.613	43.5484	45.1613		64.5161	22.5806		24.1935	16.129	0.179487		0.25641		1.5	0.358974	5	Iniopteryx
Squatinactis	Squatinactidae	Squatinactiformes	Fig. 113	Lund & Zangerl 1974	177.778	33.3333		33.3333	41.1111	15.5556		16.6667	11.1111			0.23125		1.5	0.358974	6	Squatinactis
Sibyrhynchus	Sibyrhynchidae	Iniopterygiformes	Fig. 42	Zangerl 1981	311.905	38.0952	52.381		71.4286	11.9048		26.1905	16.6667	0.167939		0.229008		1.57143	0.217391	7	Sibyrhynchus
Iniopera	Iniopterygidae	Iniopterygiformes	Fig. 42	Zangerl 1981	297.619	33.3333	30.9524		64.2857	14.2857		23.8095	9.52381	0.104		0.216		2.5	0.3	8	Iniopera
Homalodontus	Homalodontidae	Hybodontiformes	TMP 97.74.10	Mutter et al. 2007	280	53	55		60	12		22	12	0.196429		0.214286		1.83333	0.26087	9	Homalodontus
Cladoselache	Cladoselachidae	Cladoselachiformes	Fig. 73	Zangerl 1981	566.667	70	43.3333		113.333	23.3333		33.3333	6.66667	0.0764706		0.2		5	0.368421	10	Cladoselache
Onychoselache	?	Hybodontiformes	Fig. 60	Zangerl 1981	160	15	19		30					0.11875		0.1875				11	Onychoselache
Cheiracanthus	Acanthodidae	Acanthodiformes	Fig. 33	Burrow et al. 2020	190	30	26		32	8		13	3	0.136842		0.168421		4.33333	0.333333	12	Cheiracanthus
Dracopristis	?	Ctenacanthiformes	NMMNH P-68537 HT	Hodnett et al. 2021	2200	320			370	95	110	130	40			0.168182	0.415094	3.25	0.358491	13	Dracopristis
Halimacanthodes	Howittacanthidae	Acanthodiformes	Fig. 1	Burrow et al. 2012	60	10	9		10					0.15		0.166667				14	Halimacanthodes
Parexus	Climatiidae	Climatiiformes	NMS G.1891.92.184	Burrow et al. 2013	150	35	30		25	11		15	8	0.2		0.166667		1.875	0.323529	15	Parexus
Climatius	Climatiidae	Climatiiformes	Fig. 1C	Burrow et al. 2015	195	32	30	25	32	8	13	16	6	0.153846	1.2	0.164103	0.433333	2.66667	0.266667	16	Climatius
Ischnacanthus	Ischnacanthidae	Ischnacanthiformes	ROM64622	Burrow & Rudkin 2014	101	12	14		16	7			4	0.138614		0.158416				17	Ischnacanthus
Mesacanthus	?	Acanthodiformes	NHMUK PV P1331	Baron 2015	70	8	9		11	5			3	0.128571		0.157143				18	Mesacanthus
Orodus	Orodontidae	Orodontida	Fig. 103	Zangerl 1981	1157.14	157.143	157.143		178.571	35.7143			35.7143	0.135802		0.154321				19	Orodus
Homalacanthus	Acanthodidae	Acanthodiformes	HT MHNM 03-860	Russell 1951	300	40	40		46	10		15	12	0.133333		0.153333		1.25	0.27027	20	Homalacanthus
Hamiltonichthys	?	Hybodontiformes	Fig. 15	Maisey 1989	270	35	25	40	40	10		18	7	0.0925926	0.625	0.148148		2.57143	0.285714	21	Hamiltonichthys
Maghriboselache	Cladoselachidae	Cladoselachiformes	PIMUZ A/I 5154	this paper	1400	240			207							0.147857				22	Maghriboselache
Rhadinacanthus	Acanthoessidae	Acanthodiformes	Fig. 24.1	Burrow et al. 2016	190	30	34		28	7		14	7	0.178947		0.147368		2	0.25	23	Rhadinacanthus
Maghriboselache	Cladoselachidae	Cladoselachiformes	PIMUZ A/I 5156	this paper	1100	125			160							0.145455				24	Maghriboselache
Helodus	Helodontidae	Helodontiformes	Figs. 1, 2	Moy-Thomas 1936	385	40	35	65	55	10			25	0.0909091	0.538462	0.142857				25	Helodus
Orthacanthus	Orthacanthidae	Xenacanthiformes	Fig. 7	Heidtke 1998	460	61	45		65	15		26	13	0.0978261		0.141304		2	0.277778	26	Orthacanthus
Brochoadmones	Brochoadmonidae	Brochoadmonoidei	Figs. 3, 4	Hanke & Wilson 2006	85	17	13		12	4.5		8	2	0.152941		0.141176		4	0.310345	27	Brochoadmones
Synechodus	Palaeospinacidae	Synechodontiformes	JME SOS3152	Kriwet & Klug 2015	185	24		27	26		15					0.140541				28	Synechodus
Cheirolepis	Cheirolepidae	Cheirolepiformes	Fig. 16	Pearson & Westoll 1979	250	36	38	37	35	5	5	20	6	0.152	1.02703	0.14	0.16129	3.33333	0.16129	29	Cheirolepis
Entelognathus	?	Arthrodira	Fig. 2 HT	Zhu et al. 2013	500	91	64	80	70	16	33	70	25	0.128	0.8	0.14	0.297297	2.8	0.144144	30	Entelognathus
Stethacanthus	Stethacanthidae	Symmoriida	Fig. 81	Zangerl 1981	776.19	142.857	100		104.762	47.619		33.3333	28.5714	0.128834		0.134969		1.16667	0.434783	31	Stethacanthus
Squalus	Squalidae	Squalimorphi	PIMUZ A/I 1308	own data	504	30	25	46	67	22	33	12	20	0.0496032	0.543478	0.132937	0.611111	0.6	0.407407	32	Squalus
Debeerius	Debeeriidae	Paraselachimorpha	Fig. 3	Grogan & Lund 2000	272	20	38	35	36	15	14	8	36	0.139706	1.08571	0.132353	0.237288	0.222222	0.254237	33	Debeerius
Cobelodus	Symmoriidae	Symmoriida	Fig. 76	Zangerl & Case 1976	888.889	127.778	77.7778		116.667	50		38.8889	22.2222	0.0875		0.13125		1.75	0.45	34	Cobelodus
Triodus	Xenacanthidae	Xenacanthida	Fig. 70	Zangerl 1981	713.043	60.8696	60.8696		91.3043	21.7391		34.7826	13.0435	0.0853659		0.128049		2.66667	0.3125	35	Triodus
Caseodus	Caseodontidae	Eugeneodontida	Fig. 90	Zangerl 1981	705.882	117.647	75.2941	68.2353	89.4118	47.0588	14.1176	32.9412	70.5882	0.106667	1.10345	0.126667	0.09375	0.466667	0.3125	36	Caseodus
Phoebodus saidselachus	Phoebodontidae	Ctenacanthiformes	Complete	Klug et al. In prep.	1200	205			150							0.125				37	Phoebodus saidselachus
Tristychius	Tristychiidae	Hybodontiformes	Fig. 59	Zangerl 1981	533.333	66.6667	46.6667		66.6667	30		53.3333	23.3333	0.0875		0.125		2.28571	0.28125	38	Tristychius
Moythomasia	Moythomasiidae	Palaeonisciformes	Fig. 14C	Choo 2015	229	31	31		28	12		32	4	0.135371		0.122271		8	0.25	39	Moythomasia
Diplodoselache	Diplodoselachidae	Xenacanthiformes	Fig. 15	Dick 1981	1000	160	110		120	55		34	30	0.11		0.12		1.13333	0.462185	40	Diplodoselache
Denaea	Symmoriidae	Symmoriida	Fig. 80	Zangerl 1981	347.917	41.6667	31.25		41.6667	20.8333		16.6667	10.4167	0.0898204		0.11976		1.6	0.434783	41	Denaea
Phoebodus saidselachus	Phoebodontidae	Ctenacanthiformes	Skin	Klug et al. In prep.	1700	265			200							0.117647				42	Phoebodus saidselachus
Mimipiscis	Mimiidae	Palaeonisciformes	Fig. 19	Choo 2011	270	43	42		31	16		35	9	0.155556		0.114815		3.88889	0.266667	43	Mimipiscis
Kathemacanthus	?	Climatiiformes	UALVP 43113	Hanke & Wilson 2010	230	37	25		25	10		20	10	0.108696		0.108696		2	0.25	44	Kathemacanthus
Akmonistion	Stethacanthidae	Symmoriida	Fig. 15	Coates et al. 2001	650	102	58	86	70	38	36	40	14	0.0892308	0.674419	0.107692	0.391304	2.85714	0.413043	45	Akmonistion
Symmorium	Symmoriidae	Symmoriida	Fig. 77	Zangerl 1981	112.857	18.5714	10.7143		12.1429	5.71429		6.42857	2.85714	0.0949367		0.107595		2.25	0.380952	46	Symmorium
Ctenacanthus	Ctenacanthidae	Ctenacanthiformes	Fig. 53	Zangerl 1981	894.737	78.9474	105.263		89.4737					0.117647		0.1				47	Ctenacanthus
Gutturensis	Symmoriidae	Symmoriida	Fig. 2 HT	Sequeira & Coates 2000	500	98	55		50	20		30	40	0.11		0.1		0.75	0.222222	48	Gutturensis
Maghriboselache	Cladoselachidae	Cladoselachiformes	PIMUZ A/I 5158	this paper	800	128			80	35		30				0.1				49	Maghriboselache
Centrosqualus	Squalidae	Squalimorphi	PIMUZ A/I0899	own data	254	19		22	25	10	15	10	21			0.0984252	0.365854	0.47619	0.243902	50	Centrosqualus
Polysentor	Polysentoridae	Polysentoriformes	Fig. 43	Zangerl 1981	83	7.5	19		8	4		10	7	0.228916		0.0963855		1.42857	0.190476	51	Polysentor
Maghriboselache	Cladoselachidae	Cladoselachiformes	AA.MEM.DS.6	this paper	2100	230	180		200					0.0857143		0.0952381				52	Maghriboselache
Heteropetalus	Debeeriidae	Paraselachimorpha	Fig. 68	Zangerl 1981	75.7143	9.04762	9.52381		7.14286	4.28571		3.33333	6.66667	0.125786		0.0943396		0.5	0.3	53	Heteropetalus
Tetanopsyrus	?	Diplacanthida	UALVP 43246	Hanke et al. 2001	42.5	4.3	7.75		3.75	3		2	1.5	0.182353		0.0882353		1.33333	0.461538	54	Tetanopsyrus
Goodrichthys	Ctenacanthidae	Ctenacanthiformes	Fig. 53	Zangerl 1981	905.263	147.368	105.263		78.9474	31.5789		73.6842	36.8421	0.116279		0.0872093		2	0.222222	55	Goodrichthys
Maghriboselache	Cladoselachidae	Cladoselachiformes	AA.BER.DS.01	this paper	1400	100			121							0.0864286				56	Maghriboselache
Guiyu	?	?	Fig. 3 HT	Zhu et al. 2009	350	52	57		30	10		50	8	0.162857		0.0857143		6.25	0.147059	57	Guiyu
Maghriboselache	Cladoselachidae	Cladoselachiformes	AA.MEM.DS.12	this paper	2000	177	140	130	170	70	120	80	30	0.07	1.07692	0.085	0.666667	2.66667	0.388889	58	Maghriboselache
Falcatus	Falcatidae	Symmoriida	Fig. 6	Lund 1985	175	24	22		13	11		7	10	0.125714		0.0742857		0.7	0.392857	59	Falcatus
Maghriboselache	Cladoselachidae	Cladoselachiformes	PIMUZ A/I 5152	this paper	2700	300		220	200			80				0.0740741				60	Maghriboselache
Romerodus	Eugeneodontidae	Eugeneodontida	Fig. 92	Zangerl 1981	357.143	45.2381	40.4762	40.4762	23.8095	23.8095			35.7143	0.113333	1	0.0666667				61	Romerodus
Bandringa	Bandringidae	Ctenacanthiformes	Fig. 55	Zangerl 1981	138	7	14		9	3.5		12	25	0.101449		0.0652174		0.48	0.0864198	62	Bandringa
Harpagofututor	Chondrenchelyidae	Symmoriida	MV5377a	Lund 1982	330	25	25		18	6		8	20	0.0757576		0.0545455		0.4	0.176471	63	Harpagofututor
Thrinacodus	Phoebodontidae	Ctenacanthiformes	CM62724	Grogan & Lund 2008	825	78	30	31.2	33	16.54	20.67	17.95	44.31	0.0363636	0.961538	0.04	0.26231	0.4051	0.209898	64	Thrinacodus
Acanthodes	Acanthodidae	Acanthodiformes	Fig. 1	Davis et al. 2012		62	41			18		29	7					4.14286	0.333333
Acronemus	?	Ctenacanthiformes	PIMUZ T2465	own data	310	50	49			15		12		0.158065
Acronemus	?	Ctenacanthiformes	PIMUZ T1548	own data	380	66
Acronemus	?	Ctenacanthiformes	PIMUZ T1289	Maisey 2011				81				47
Callorhinchus/Hydrolagus	Chimaeridae	Chimaeriformes	embryo	Dearden et al. 2021		5	14	12		7.5	3	4.5	6		1.16667		0.166667	0.75	0.416667
Caseodus	Caseodontidae	Eugeneodontida	Fig. 84	Zangerl 1966		27	17	20		12	4	5	16		0.85		0.121212	0.3125	0.363636
Cladodoides	Ctenacanthidae	Ctenacanthiformes	Fig. 1	Maisey 2005				51		22	15	40	5				0.223881	8	0.328358
Damokles	Falcatidae	Symmoriida	Fig. 8	Lund 1986	245	34	27			14		14	26	0.110204				0.538462	0.259259
Doliodus	?	?	Fig. 5.1	Maisey et al. 2018		82		74	50	16	20	28	8				0.384615	3.5	0.307692
Dwykaselachus	?	Symmoriiformes	Fig. 1	Coates et al. 2017				100		65		47	20					2.35	0.492424
Egertonodus	Hybodontidae	Hybodontiformes	Fig. 29	Lane 2010		124	114	154		41	37	65	26		0.74026		0.280303	2.5	0.310606
Ferromirum	Symmoriidae	Symmoriida	PIMUZ A/I 4806 HAT	Frey et al. 2020	330	37	20	26		13	20	14	12	0.0606061	0.769231		0.512821	1.16667	0.333333
Gladbachus	?	?	Fig. 1	Coates et al. 2018		138		180		45	90	55	25				0.72	2.2	0.36
Gydoselache	Pucapampellidae	?	Fig. 5.4	Maisey et al. 2018						32	39	30	11				0.534247	2.72727	0.438356
Harpagofututor	Chondrenchelyidae	Symmoriida	MV5371b	Lund 1982	106	12	12			2.4		4.8	9.5	0.113208				0.505263	0.143713
Maghriboselache	Cladoselachidae	Cladoselachiformes	PIMUZ A/I 5153	this paper	1430	144
Maghriboselache	Cladoselachidae	Cladoselachiformes	PIMUZ A/I 5155	this paper	1400	130
Maghriboselache	Cladoselachidae	Cladoselachiformes	PIMUZ A/I 5157	this paper	1100
Maghriboselache	Cladoselachidae	Cladoselachiformes	PIMUZ A/I 5159	this paper		100	80	90		40	85	50	15		0.888889		0.809524	3.33333	0.380952
Ornithoprion	Caseodontidae	Eugeneodontida	Fig. 84	Zangerl 1966		38	13.5	8		6	4	5	22		1.6875		0.121212	0.227273	0.181818
Ozarcus	Falcatidae	Symmoriida	AMNH FF 20544 HT	Pradel et al. 2014		65	45			35		18	8					2.25	0.57377
Phoebodus saidselachus	Phoebodontidae	Ctenacanthiformes	Holotype	Frey et al. 2019	1080	184	68							0.062963
Phoebodus saidselachus	Phoebodontidae	Ctenacanthiformes	3D skull, CT	Frey et al. 2019		190	90	110		60	50	110	40		0.818182		0.238095	2.75	0.285714
Phoebodus saidselachus	Phoebodontidae	Ctenacanthiformes	LargeSkull	Klug et al. In prep.	2600	370	150	150		120	50	130	70	0.0576923	1		0.15625	1.85714	0.375
Phoebodus saidselachus	Phoebodontidae	Ctenacanthiformes	NoSkull	Klug et al. In prep.	2700
Ptomacanthus	?	Climatiiformes	NHM P19998	Brazeau 2012	270	40	42			8		15	4	0.155556				3.75	0.296296
Pucapampella	Pucapampellidae	?	Fig. 3	Janvier & Racheboeuf 2018		43	26	42		13		24	9		0.619048			2.66667	0.282609
Raynerius	?	Palaeonisciformes	MGL 1245	Giles et al. 2015		21	18	45		2.5					0.4
Symmorium	Symmoriidae	Symmoriida	under research	own data		170	80	150		40	55	80	18		0.533333		0.398551	4.44444	0.289855
Tribodus	Hybodontidae	Hybodontiformes	AMNH FF 13958	Lane 2010				80		35	42	52	17				0.403846	3.05882	0.336538
Tristychius	Tristychiidae	Hybodontiformes	Fig. 1	Coates et al.		34	26	33		13	6	12	8		0.787879		0.181818	1.5	0.393939
Wodnika	?	Ctenacanthiformes	Fig. 63	Zangerl 1981	85.2941	10.2941	7.94118		?	23.5294		58.8235	29.4118	0.0931034				2	0.210526
