# Supplementary material for: Broad snouted cladoselachian with sensory specialization at the base of modern chondrichthyans
Source: Swiss J Palaeontol. 2023 Mar 28;142(1):2. doi: 10.1186/s13358-023-00266-6 (PMC10050047; doi:10.1186/s13358-023-00266-6)
Supplement: Supplementary file 8 — Additional file 8. Nexus file. This is the same matrix asAdditional file 7, but without the characters 239 to 261 from Hodnett et al. (2021). [file 13358_2023_266_MOESM8_ESM.nex]

#NEXUS
[written Thu Sep 30 14:48:04 CEST 2021 by Mesquite  version 3.61 (build 927) at pim-pc063/10.65.43.17]

BEGIN TAXA;
	TITLE Taxa;
	DIMENSIONS NTAX=66;
	TAXLABELS
		Entelognathus Acanthodes Acronemus Akmonistion Brachyacanthus Brochoadmones Cheiracanthus Cheirolepis Chimaeroidei Chondrenchelys Cladodoides Cladoselache Climatius Cobelodus Culmacanthus Damocles Debeerius Diplacanthus Diplodoselache Doliodus Dwykaselachus Egertonodus Ferromirum Gladbachus Gogoselachus Guiyu Gutturensis Gydoselache Gyracanthides Halimacanthodes Hamiltonichthys Helodus Homalacanthus Homalodontus Iniopera Ischnacanthus Kathemacanthus Kawichthys Latviacanthus Lupopsyrus_ Mesacanthus_ Mimipiscis Moythomasia Obtusacanthus Onychoselache Orthacanthus Ozarcus_FM13242 Parexus_ Phoebodus Psarolepis Ptomacanthus Pucapampella Raynerius Rhadinacanthus Squalus Synechodus Tamiobatis Tetanopsyrus Thrinacodus Tribodus Triodus Tristychius Uraniacanthus Youngolepis Dracopristis Maghriboselache 
	;

END;


BEGIN CHARACTERS;
	TITLE  Character_Matrix;
	DIMENSIONS  NCHAR=238;
	FORMAT DATATYPE = STANDARD RESPECTCASE GAP = - MISSING = ? SYMBOLS = "  0 1 2 3 4 5 6";
	CHARSTATELABELS 
		1 tessellate_calcified_cart.,
		2 perichondral_bone_abs.,
		3 endochondral_ossif._extensive,
		4 calc._cart._extensive,
		5 tubular_dentine,
		6 pore_canal_network,
		7 acrodin_tooth_caps,
		8 'scale mono/multicuspid',
		9 scale_growth_concentric,
		10 peg_&_socket,
		11 scale_antdors_proc,
		12 scale_base_bulge,
		13 scale_base_flat,
		14 basal_canal,
		15 neck_canal_,
		16 cranial_lat_line_enclosure,
		17 Postcran_lat_line_&_scales,
		18 lepidotrichia,
		19 fringing_fulcra,
		20 fulcral_ridge_scales,
		21 cranial_cap_denticles,
		22 sclerotic_ring,
		23 sclerotic_plate_number,
		24 'dermal skull roof macro/micromeric',
		25 dermal_ornament_kind,
		26 'cranial tessera large/small',
		27 nasal_notched_ant_nostril,
		28 supraorbital,
		29 broad_supraorb_vaults,
		30 large_med_bone_skull_rf_post_margin,
		31 pineal_opening,
		32 cheek_plates,
		33 postorb_tessera_large,
		34 dermal_intra_cranl_joint,
		35 'sens lines grves/cnls',
		36 'canl / pitline on max',
		37 infraorb_canl_joins_supramax_canl,
		38 ant_pitline,
		39 spirac_opening_&_canl_bearing_dml_boness,
		40 dhyl,
		41 branchiostegal_series,
		42 operc_and_suboperc,
		43 branchiostegal_plates,
		44 branchiostegal_shape,
		45 branchiostegals_ornamented,
		46 branchiostegals_imbricate,
		47 gill_slits,
		48 gular_plates,
		49 gill_skel_location,
		50 1st_branch_arch_post_otic,
		51 hyomandib_perforate,
		52 interhyal,
		53 chyl_external_fossa,
		54 chyl_postlat_flange,
		55 'chyal spatulate/bladed anterior',
		56 hypohyals,
		57 basihyal,
		58 supra_&_infra_pharyngobrnch,
		59 pharyngobrnch_orientn,
		60 rearmost_arch_with_epibranch_unit,
		61 epibrnch_post_flange,
		62 hypobrnch_orientn,
		63 multi_basibranchs,
		64 Long_post_copula,
		65 oral_denticles_on_jaw_carts,
		66 'Pharyngeal teeth/dntcls',
		67 tooth_sets,
		68 'tooth sets fused/sep members',
		69 teeth_lingual_torus,
		70 teeth_basolabial_shlf,
		71 'teeth tri-cuspid, equal ',
		72 tooth_set_distrib,
		73 tooth_set_numbers,
		74 toothplates,
		75 toothplates_numbers,
		76 toothplate_2prs_uppr_1_pr_lwer,
		77 mandib_teeth_fused_to_derm_bone,
		78 derm_plts_bting_surfs,
		79 gnathal_plates,
		80 max_&_premax,
		81 dentary_mandib_canl,
		82 infradent_foramen_grve_series,
		83 med_rostrl_tooth_brng,
		84 psphn,
		85 psphn_dent_fld_spr_grve,
		86 psphn_dent_fld_multifid,
		87 pq_otic_proc,
		88 pq_medial_face_oblique_grve,
		89 pq_fenestr_at_bpt_artic,
		90 metapterygoid_regn_perforate,
		91 pq_artic_surface_orient,
		92 'pq-ncrnm fused',
		93 Meckelian_dors_process,
		94 mandib_mesial_process,
		95 jaw_artic_rearmost,
		96 retroartic_flange,
		97 dental_trough,
		98 scalloped_jaw_carts,
		99 mandib_symph_fused,
		100 internasal_vacuities,
		101 precerebr_font,
		102 forebrain_space,
		103 rostral_bar,
		104 internasal_grve,
		105 orbitonasl_lamina,
		106 'ethmo-rostral elongate',
		107 pltobasal_artic_location,
		108 troch_n._foramn_&_optic_foramn,
		109 supraorb_shelf,
		110 interorb_space,
		111 optic_pedicel,
		112 'prootic-optic fenestr',
		113 Ophthmic_foramen_to_rostral_endo,
		114 sphenoid_extended_ant,
		115 effrnt_psdbrnch_cnl,
		116 'intrnl carotd entry single/prd',
		117 intrnl_carotd_entry_angle,
		118 intrnl_carotd_&_bsphn_pillar,
		119 spr_grve_basicran,
		120 spr_grve_on_popr_lat_wall,
		121 spr_bar_or_canl,
		122 orbit_v_otic_proportns,
		123 popr_&_arcade,
		124 popr_proportns,
		125 popr_anhedral,
		126 jug_canl_diamtr,
		127 popr_distal_canl_mandib_N.V,
		128 'popr a-p broad',
		129 popr_artic_pq,
		130 trigemfac_recess,
		131 jug_canl_condit,
		132 'c-bout notch',
		133 jug_canl_&_N.VII_exit,
		134 periotic_proc,
		135 jug_grve_hyo_artic,
		136 transverse_otic_proc,
		137 craniospinal_proc,
		138 lat_otic_proc,
		139 hyo_artic_sub_otic_shlf,
		140 subotic_occip_fossa,
		141 postotic_proc,
		142 otic_caps_extend_posterolat,
		143 otic_caps_approach_midline,
		144 otic_caps_project_anteriorly,
		145 endocran_roof_dome,
		146 cerebellum_&_mesenc_roof_,
		147 telenceph_roof_offset,
		148 capsular_wall,
		149 octaval_n._foramen_double,
		150 ext_canal_joins_vestib,
		151 ext_canal_angle,
		152 ext_canals_meet_posterior,
		153 post_canl_preampul,
		154 crus_comm_absent,
		155 sinus_superior,
		156 lat_cran_canls,
		157 endolymph_ducts,
		158 postdors_fontnl_&_occip_fiss,
		159 endolyph_formn_circ,
		160 endolymph_ducts_ant,
		161 supraotic_shelf,
		162 dors_otic_ridge,
		163 dors_otic_ridge_post_crst,
		164 endolymph_fossa,
		165 endolymph_fossa_elongate,
		166 perilymph_fenest_in_endolymph_foss,
		167 vent_fiss,
		168 intracranial_joint,
		169 metotic_fiss,
		170 vestib_font,
		171 hypotic_lamina,
		172 N_IX_path_otic,
		173 N_IX_&_X_common_exit,
		174 'basicran platy, tropi',
		175 dors_aort_canl,
		176 dors_aort_canl_split,
		177 post_open_lataort_canals,
		178 occip_vent_wedge,
		179 occip_dors_wedge,
		180 occip_crest,
		181 centra,
		182 chordacentra,
		183 centra_polyspond,
		184 synarcual,
		185 micro_pect_ring_plts,
		186 macro_pect_ring_prts,
		187 macro_complt_pect_ring,
		188 pect_med_dors_plt,
		189 scap_proc,
		190 scap_ossif_vent_rim,
		191 'scap proc x-sect',
		192 scap_proc_post_flange,
		193 scap_proc_postdors_proc,
		194 scap_proc_minerali,
		195 corac_proc,
		196 procoracoid,
		197 'pect artic steno/eury',
		198 'pect artic mono, di, 3+',
		199 mpt_triang_pectin,
		200 mpt_whip,
		201 biserial_pect_fin,
		202 propteryg_canal,
		203 puboisch_bar,
		204 mixo_clasp,
		205 'pre-pelv clasp',
		206 '1/2 dors fins',
		207 brush,
		208 dors_fin_post_bplte,
		209 dors_fin_post_delta_cart,
		210 dors_fin_post_shape,
		211 anal_fin,
		212 anal_radials,
		213 caudal_radials,
		214 caudal_neurals,
		215 'd-spine(s)',
		216 'd-spine anterior',
		217 'ant. d-spine x-section',
		218 'd-spine apical postcurve',
		219 'd-spine concave',
		220 'anal f-spine',
		221 pect_spines,
		222 pect_spine_denticles,
		223 'pre-pect spines',
		224 admed_pect_spines,
		225 'f-spine insertion',
		226 prepelv_spines,
		227 'f-spine ridges',
		228 'd-spine nodes',
		229 'd-spine denticles',
		230 cephalic_spines,
		231 Plate_dorsal_of_the_neural_arches,
		232 Body_form,
		233 'Orbit/ neurocranium length',
		234 Relative_cusp_sizes,
		235 Cusp_condition,
		236 Cusp_numbers,
		237 Intermediate_cusp_number,
		238 Lateral_cusps ; 
	MATRIX
	Entelognathus    000??????0001?????-?01001-?00111?000?0011010010100??????????????0?0???-??0???110000???0????00?0?0?000?0?00??0????0????00??????????1??00110?000????????????????????????0000???010????????0001????????????????????????????????1000??0000010-----
	Acanthodes       000000?11001001100-00111-1?????00???0??01012??00110?000010?1100000????-??0???00????0??1101000100000?????00???1???1010110?01000101110?0100000001000?1?000?01000000110?0101?010111?00?00?01??01010001112000000000???10101010011000101000?01-----
	Acronemus        1101000??????????0-0???1--?????00??????00?????10????????????????1?1100?100?????????0??0?00{0 2}00?00?00??????0????????????????1????01??1??1???1???10????????????????1?????0000110010?110??????????????????????????0???????111?0?0?001?000002?11100
	Akmonistion      10010000?000?11?10-010-1-------00-----?0000---1011001?01?0?10??01111110100---00----0--1?00100?0011001?0?001?11???1?1??10-11101101020??1000000010???????0?0??111?0110--00101?00010?0001001--01?001011121100010010100?111100100-0010000010142312
	Brachyacanthus   0000?0?1000?????00-10111-0?????01??????010000000????????????????0?????0??0???00??????????????????????????0??????????????????????????????????????????????????????????????????????????????01?0101000?0???0??0?01000010?01000011?1?011100????????
	Brochoadmones    0100-001000111?000-00111-1?????00?0?0??00?????101???????????????1110??0100???00????????????0??????0??????0??????????????????????????????????????????????????????????????????????????????1??0???????????0??0001000010?01000011010111100?2111100
	Cheiracanthus    000000?110010?1000-00111-1?????00??????0101111?0????????????????0?????-??0???00????0??100100010?000??????-??????????????????????1???????????????????????????????????????????????????????1??011100001???0??00000???10?01010011000101000?111?100
	Cheirolepis      0010010101110012210101001-0100{0 1}1??11111111100101000?????????????110?0000?0??01011001001?10?000000000????00??0????1?00??10??????00?????0????????0??????????????????????10??0?????0???00?000100?????101200000000????10?00??-?00?00?0???002011100
	Chimaeroidei     110110000000111110-000-2--?????00???00?00?????00000000001011?0?1100???-??111?00????0??0????101100010010010?00100111?2?00?100020??020?010000000100111?000001011110100?00000010011-10101111??01?001010011010011100010-001100000?001000000?100000
	Chondrenchelys   11011000?00???1?10-000-2--?????00??????000????0000??????????????101{0 1}000??110?00????0??0????101100?100?0?10??0?0??1????00?100?2???0?0?0?000?000???????????????11?00?0??0000???01???0001001??01?0010100100100100????0-000??-?00?00?0???0???00000
	Cladodoides      1101??????????????-0???????????????????0???????0????????????????1?11110100???00????0??1?0000??????0010??0010001001110000?010001011200010000000100001?0000010110001101000101100000110????????????????????????????????????????????????????142412
	Cladoselache     1101000100????1??0-00111-------00-----?0000---101100110????????11?11110100---00----0--1?001001001100????001?1????1?1????-111???01??0?1?00?0?00??????????????????01????00101???010?0?00-01--01?0010101210000?0100000-111211000-0010000010142402
	Climatius        0000?001000010?000-0011130?????01??????010000000????????????????1?10??01?0???00????0??1?00?00?0??00??????0??????????????????????????????????????????????????????????????????????????????01?0100000?????0??00010??010?01000011011011100?2043312
	Cobelodus        1101000??00??????0-001?2-------00-----?0000---10110011?1?????0??11111101?0---00----0--1?001001001?001???001??01??111?010-111?1?010?0???0000000????????????1?11??0?????001011??01??0?00-01--01?0010111211000100?0100?110??-?00-00?0???0?0142412
	Culmacanthus     ?000?0???0010??000-00??111?????11?1????00??????0????????????????0?????0??0????0?????????????1????????????0??????????????????????????????????????????????????????????????????????????????01?0101100?0???0??00010???10?0100001100?101000????????
	Damocles         1101?000?00????110-01111-------00-----?0000---{0 1}01??0????????????11111?0100---00----0--1?0??00?00??00?1??001?01?0?1?????0-11?0??01?????1?000000??????????????????0?????00?0???1?????001001--01?00101?02??00010100100?121200100-0010000001042412
	Debeerius        11011000?00????010-000?2--?????00??????000????000000?101101100111011000100???00????0??0?0??10?10100?0?0?10??01??111????0????02?0???0?01?000000???????????????11??0?0?00000???11?????00?01??01?0010101110100101000110101100000?00101000?1044502
	Diplacanthus     0100?0?110000?1?00-00111?0?????11???0??00?????00????????????????0?????0??0???11?????????????0????????????0?????????????????????????????????????????????????????0????????????????????????001011110001???0??00010??010?01000011101111000020-----
	Diplodoselache   1101000100001?1??0-000-1--?????00??????000?????01???????????????1?11110110---00----0??1?0000??00100??????0???????????????0??????????????????????????????????????????????????????????00?01--01?00101?121?0001020???10101?20000?0010001001132300
	Doliodus         1101?0010000?????0-0???1--?????00??????00?????101??????01???????1?10??0100???00????0??1????00?0?10001?0?001?00??01?10?0?0010???01??0?0?0000000?0??????????????0?01000?00101??000?00????????01?0??010120000???????????????0??1010?11100??132201
	Dwykaselachus    1101??????????????-?????-----?-0?-----???????????????????????????????????0---??????0???????0???????001010010011011110010-1110110102001?0000000100111?010001011110100--00101100010100????????????????????????????????????????????????????1?????
	Egertonodus      1101000??000?11??0-000-??-?????0???????000????101?001000101101??1111000100???00????0??0000200100100010000021000?01110?00?1101001011000100010001100001000110011000101110000111010?11000?01??01?0000101200001101010010101000000?00101011??143412
	Ferromirum       1101?00?????????????01?2-------00-----?0000---10110011010???0?111?111??100---00----0--11001001001100????001?01???1????10-1100??01?20?1?0000?00?0????????????????01?0--001011?0??0?0?00-01--01?0010101?????0???0???????1101000-00?00000?0143412
	Gladbachus       010100010001000000-0011131?????00??????000????101?00100010011?11110?000??0???00????0??11000001000000?00?000?0????1????0??010???01??0?0?000000000???????0?0??0?0?010000?0101??0???00000?01??01?0??01??????????1?00?????0??-????00?0???0??1?25??
	Gogoselachus     1101??010000111?????????????????????????????????????100???????????11100??0---00----?????????0101100?????????????????????????????????????????????????????????????????????????????????????1--01?00101?12???????????????????????????????????43512
	Guiyu            00100??10110100221010??01-010101?111?000111001010???????????????1?1?0000?0??01010?1100?????0000?00010?0?000?00???1?001???????????????????????????????????????????????011????????????????00?10???????1?????0?010??010??10000?1000001000?2011100
	Gutturensis      1101000?????????????0??2-------00-----?0000---1011????0??????0?11111110100---00----0--1????0???0?10?????00??0????1???????1100??01??0???000???010????????????11??0110--001?????????0?00-01--01?00101?121100????????????????????00???????1042412
	Gydoselache      1101????????????????????-------00-----???0?????????????????????????????????????????0--??????????????001000??001101?0??00-0100??0??20?0?0000000{0 1}0???1?000?0?0?0000??0--10101100001000????????????????????????????????????????????????????1?????
	Gyracanthides    00000??1000?11????-00??????????0???????00??????0????????????????????????????????????????????????????????????????????????????????????????????????????????????????????????????????????????01?01000?111?????????10??010?01?0?01100110110????-----
	Halimacanthodes  00000000100100????-?0??1???????00??????0101110?01????????0??1????00???0??0???0???????????????10?000??????0?????????????????????????????????????????????????????????????????????????????01??011100010??????????????10???????1100??010???2?-----
	Hamiltonichthys  110100000000111000-000-1--?????00??????00?????101?0??????????1111111000100???00????0??0?00?0010???001???00??00???1????0????????1???0?0?000??00???????????????10?010???00001???????1?00?01??01?00001012000011010100101010?0000?0010101100011100
	Helodus          110110000000011??0-000-1-------00-----?0000---0000???0001???????1?1{0 1}000101---00----0--?????101100010110010-?00?011????0?-10----0?020?0?0000000?????1-??0?????????0?0--00001??0010?0?00-11---1?0010100110000?0100010-001100000-00100000?0?11100
	Homalacanthus    0000?0???0010??100-00111-1?????00???0??01012??10????????????????0?????0??0???00????0??1?01000?0??00??????0??0????1??????????????1?????????????????????????????????????10?????1??????????1??0111000?1???0??0?000???10001010011000101000?1011100
	Homalodontus     1101?001?00??????0-000?1-??????00??????00?????101??0????????????1?110001?0???00????0??1?00{0 2}0??00?00?10??001?00???1???????0?0???01????0?00?1??0?1????????????110?11?11??0???????????000?01??01??00?10???00?0101010010101000000?0?101?0002011100
	Iniopera         11010000000??????0-01??1--?????00??????00?????000???????????????101000010000?00????0???????101100010000100?01000011?2?00?1110000?02000?00000001010?1?0010010111001000000000300010?010??01??01?00101000?00?0100????0-120??-?00?00?0???001111100
	Ischnacanthus    00000001?0010??000-000-131?????00???0??01?1011101?01????????????1?10??00?0??111????0??1100??010?000??????0?????????1????????????????????????????????????????????????????????????????????1??0111001?1???0??00010??010?0101001100010100001?43502
	Kathemacanthus   0101-0?10000111??0-000-131?????00??????00?????001??????0????????00????-??0???00????????????0000??00??????0??????????????????????????????????????????????????????????????????????????????1??01?????10???0???0?10??010?01010011011111000?10-----
	Kawichthys       1101???0?0????????-?1??1-??????00??????????????????????????????????????????????????0??0????0????????????0?1?11?0?1?1?000?11100?0102000?000000?101??1??01?0101111?100?0001??30101???1?????????????????????????????????????????????????0????????
	Latviacanthus    00???????00?1??10?-?????-??????00??????010000100????????????????1?10???1?0???00??????????????00?????????????????????????????????????????????????????????????????????????????????????????1???1??00101???0????????????????????1?0??110?????43502
	Lupopsyrus_      000000?00?00110000-000-131?????00??????010000?00????????????????000??????0???00??????????????????????????0??????????????????????????????????????????????????????????????????????????????1??010???0?1???0??0001000010?01010011110111100???-----
	Mesacanthus_     0000?0?1??010??000-?011100?????00?0????010110010????????????????0?????0??0???00???????1??0??0?????0??????0??????????????????????????????????????????????????????????????????????????????1??011100?0????0??00000???10?01010011000011000?1??????
	Mimipiscis       001?001101101002211101001-100001?0101111111001010011000101000000110?000??0??01?11001111111?00000000001000000010001000111{0 1}110000001101001100000000001?1000011010000?0??1011000101000000?000100?????101200010000????10000??-?00?00?0???0?2011100
	Moythomasia      00100?1101101012211101001-100001?0111111111001010011000101000000110?000??0??010110{0 1}1111110?000000000010000000100010001111110000001101001100000000001?1000011010000?0??1011000101000000?000100?????101200010000????10000??-?00?00?0???0?1011100
	Obtusacanthus    010??0?000?01?0000-000-1?1?????00??????00?????00????????????????0????????0???00?????????????????????????????????????????????????????????????????????????????????????????????????????????1??0???????????0??0?010??010??1000011010101100???-----
	Onychoselache    1101000100001?1000-000-1--?????00??????00?????101???????????????1?110001?0???00????0??0?00?00?0?100?1???00??0????1????00???????1???0?0?0?0???0??????????????????0??????0????????????00?01??01?0000101200000101010010101000000?0010101101?14100
	Orthacanthus     1101000??????????0-000-2--?????00??????00?????101?0010001?1???101?11110100???00????0??1100000100100010000010000001110?00?01200101120?010010100100001?000?01011000111100010110000011000?01??01?00101102001001020???11101?20000?00100010?0032301
	Ozarcus_FM13242  1101??0??????????0-0???2-------00-----?0000---101100??01010110111?11110100---00----0--1?001001001100110?0010?110?111?000-1110110102001100000001001?1?010?01011110100--00101100010100?????????????????????????????????????????????????0??142412
	Parexus_         0000?0?1000????000-0011130?????01??????010000000????????????????1?10??01?0???00????0?????????????????????0??????????????????????????????????????????????????????????????????????????????01?0111000?0???0???0010??010?01000011011111110?21?????
	Phoebodus        11010001?000?????0-00??1--??---00------000----101?00101?1???????11111111?0---00----0--0000000100?00??0??01??00???1??0?0??010???01?10????00000010?0?1?0?000??110?0111???01011?000?1100??01---1?00?01012?00????1010????01000000-0010100000133310
	Psarolepis       001001?10110?01?210?0??03-??0101?111?10???????0?0???????????????1?1?0000?0??0101011100?????0000?00010?0?000?00???1?001?10013?????01?1?01000?0??????1????????01???0?0??111???0???????????00??0??????0120???????0???????100?0?1?000?1000???11100
	Ptomacanthus     000??0011001111??0-0011130?????00??????010?0001?00?????01?????001110??0110???00????0??1000000?????????0?00??0????1000?0????????????????????0??????????????????????????10??????1?????0???01?010000010???0??00010??010?01000011010011100?2021100
	Pucapampella     1101????????????????????-------00-----??????????????????????????1?0???0??0---0?????0--1?0000000?000??0??00000011?110??00-01000101120?01000000010??01?0?000?000000100--1010110000100?????????????????????????????????????????????????????0?????
	Raynerius        00100011011010022???01001-10000???1?111111100101001?000101000000110?000??0??010110?11???1??00??0000001??000?010???0001111110000001101001100000000001?1000011010000???01011000101?00000?00010???????0?????????????????????-????00?????0???11100
	Rhadinacanthus   0100-0?1100100?000-000-13??????10???0???0?????00????????????????0????????0???1?????0????????0???????????????????????????????????????????????????????????????????????????????????????00?0010011110001???????0010??010?01000011101110100?20-----
	Squalus          110100000000111110-000-1--?????00???0??00?????1011001000101101111111000100???00????0??000000010010001010002000100111100??00??2000020?0100010111100000000110011000101010000120010?11010?01??01?000010120000110101001?101000000?0010000000111100
	Synechodus       1101?00??????????0-?0??1-??????00??????00??????011?0????????????1?110001?0???00????0??1?0000010?1000101?0020001?0110100??00??2000020?01000?01111??0????0???011000101010000120010?11010?01??0?????????????????????????????????????????0???434?2
	Tamiobatis       1101?0010000111??0-?0??1--?????00??????00?????101???????????????1?111101?0---00----0??1?00000???100010??001000?001110000?01000101120?000010100100001???0?0?01100011110001011000001100???1--01?00101???????????0???????1???0?0?00101100???42511
	Tetanopsyrus     000?0001100??1?000-000-1--?????00??????00??????00???????????????1?0??????0??111???????0?00??010???0?????????????????????????????????????????????????????????????????????????????????00?01??010000?01???0??00010??01??01000011000001100?21-----
	Thrinacodus      11010001?000????00-000-1-1-----00------000----101?00???1????????1?11111110---00----0--1?00000?0??00?1?0?012?0????1????0???10????1??0?0???0???????????????????1??0???????1????????11?01001---1?00??1?12000?010-0---0-000--0-00-00-0---000033310
	Tribodus         1101?00??????????0-000-??-?????00??????00?????101100100010110???1111000100???00????0??0000200100100010000021000001110000?01010010020001000100011000010001100110001010100001110100110???01??01?000010120000??????????????????0?00????????1?????
	Triodus          1101000??????????0-000-2--?????00??????00?????101?0010?11011?1001?11110110???00????0??110000010?1000100?001?00???1???????0120??01?20?010010?00??????????????110?01111?0010???000??1000?01??01?00101101001001020???11101?20000?0010002000132301
	Tristychius      11010001?000??1??0-000-1--?????00??????00?????101?00101010100?001?11100110???00????0??0000200101100010000020001001?10000?01010101121?0100010000000000000110011001111110000110010011000?01-?-1?001010120000010101001?101000000?00101010001425??
	Uraniacanthus    0000-1?1100100?000-000-130?????10??????010000100????????????????0?????0??0???11????0????????1?0??00??????0??????????????????????????????????????????????????????????????????????????00?01??0101100?0???0???00100?010?0101001101?111100?21-----
	Youngolepis      0010010???????????-?0??01-??001??????10?1?001???????????????????1?0???0??0??0101?1?100?????00?????0000000000?00001000110?013?0??00101001000000?00001?0?00010010000???010110000110000????????0???????10???????????????????????????????????11100
	Dracopristis     11010001000???????-0010?-------00-----??000---101100?001?0010??01111110100---00----0--1?0000010010001001002?00???1????00-01200?11?20?0?0010?0010??????????????0?01111?001?1100????1000-01--01-001110?200000??10100101010?1000-0010111001142411
	Maghriboselache  11010001100?????10-00111-------00-----?0000---1011001101?????1?11?11110100---00----0--11001000101?001101000000110?01?000-11101?011?001?101?00000101??00000??1?00011000?010?3?0????0000-01--01-0010111211000?0101000-111211000-00100010101???02

;

END;
BEGIN ASSUMPTIONS;
	TYPESET * UNTITLED   =  unord:  1- 238;

END;

BEGIN MESQUITECHARMODELS;
	ProbModelSet * UNTITLED   =  'Mk1 (est.)':  1- 238;
END;

BEGIN NOTES;

	SUT   TAXON = 12 NAME = color INTEGER = 5;
	SUT   TAXON = 23 NAME = color INTEGER = 5;
	SUT   TAXON = 28 NAME = color INTEGER = 5;

	SU  T = 12 C = 1 N = color I = 5;

	SU  T = 12 C = 2 N = color I = 5;

	SU  T = 12 C = 3 N = color I = 5;

	SU  T = 12 C = 4 N = color I = 5;

	SU  T = 12 C = 5 N = color I = 5;

	SU  T = 12 C = 6 N = color I = 5;

	SU  T = 12 C = 7 N = color I = 5;

	SU  T = 12 C = 8 N = color I = 5;

	SU  T = 12 C = 9 N = color I = 5;

	SU  T = 12 C = 10 N = color I = 5;

	SU  T = 12 C = 11 N = color I = 5;

	SU  T = 12 C = 12 N = color I = 5;

	SU  T = 12 C = 13 N = color I = 5;

	SU  T = 12 C = 14 N = color I = 5;

	SU  T = 12 C = 15 N = color I = 5;

	SU  T = 12 C = 16 N = color I = 5;

	SU  T = 12 C = 17 N = color I = 5;

	SU  T = 12 C = 18 N = color I = 5;

	SU  T = 12 C = 19 N = color I = 5;

	SU  T = 12 C = 20 N = color I = 5;

	SU  T = 12 C = 21 N = color I = 5;

	SU  T = 12 C = 22 N = color I = 5;

	SU  T = 12 C = 23 N = color I = 5;

	SU  T = 12 C = 24 N = color I = 5;

	SU  T = 12 C = 25 N = color I = 5;

	SU  T = 12 C = 26 N = color I = 5;

	SU  T = 12 C = 27 N = color I = 5;

	SU  T = 12 C = 28 N = color I = 5;

	SU  T = 12 C = 29 N = color I = 5;

	SU  T = 12 C = 30 N = color I = 5;

	SU  T = 12 C = 31 N = color I = 5;

	SU  T = 12 C = 32 N = color I = 5;

	SU  T = 12 C = 33 N = color I = 5;

	SU  T = 12 C = 34 N = color I = 5;

	SU  T = 12 C = 35 N = color I = 5;

	SU  T = 12 C = 36 N = color I = 5;

	SU  T = 12 C = 37 N = color I = 5;

	SU  T = 12 C = 38 N = color I = 5;

	SU  T = 12 C = 39 N = color I = 5;

	SU  T = 12 C = 40 N = color I = 5;

	SU  T = 12 C = 41 N = color I = 5;

	SU  T = 12 C = 42 N = color I = 5;

	SU  T = 12 C = 43 N = color I = 5;

	SU  T = 12 C = 44 N = color I = 5;

	SU  T = 12 C = 45 N = color I = 5;

	SU  T = 12 C = 46 N = color I = 5;

	SU  T = 12 C = 47 N = color I = 5;

	SU  T = 12 C = 48 N = color I = 5;

	SU  T = 12 C = 49 N = color I = 5;

	SU  T = 12 C = 50 N = color I = 5;

	SU  T = 12 C = 51 N = color I = 5;

	SU  T = 12 C = 52 N = color I = 5;

	SU  T = 12 C = 53 N = color I = 5;

	SU  T = 12 C = 54 N = color I = 5;

	SU  T = 12 C = 55 N = color I = 5;

	SU  T = 12 C = 56 N = color I = 5;

	SU  T = 12 C = 57 N = color I = 5;

	SU  T = 12 C = 58 N = color I = 5;

	SU  T = 12 C = 59 N = color I = 5;

	SU  T = 12 C = 60 N = color I = 5;

	SU  T = 12 C = 61 N = color I = 5;

	SU  T = 12 C = 62 N = color I = 5;

	SU  T = 12 C = 63 N = color I = 5;

	SU  T = 12 C = 64 N = color I = 5;

	SU  T = 12 C = 65 N = color I = 5;

	SU  T = 12 C = 66 N = color I = 5;

	SU  T = 12 C = 67 N = color I = 5;

	SU  T = 12 C = 68 N = color I = 5;

	SU  T = 12 C = 69 N = color I = 5;

	SU  T = 12 C = 70 N = color I = 5;

	SU  T = 12 C = 71 N = color I = 5;

	SU  T = 12 C = 72 N = color I = 5;

	SU  T = 12 C = 73 N = color I = 5;

	SU  T = 12 C = 74 N = color I = 5;

	SU  T = 12 C = 75 N = color I = 5;

	SU  T = 12 C = 76 N = color I = 5;

	SU  T = 12 C = 77 N = color I = 5;

	SU  T = 12 C = 78 N = color I = 5;

	SU  T = 12 C = 79 N = color I = 5;

	SU  T = 12 C = 80 N = color I = 5;

	SU  T = 12 C = 81 N = color I = 5;

	SU  T = 12 C = 82 N = color I = 5;

	SU  T = 12 C = 83 N = color I = 5;

	SU  T = 12 C = 84 N = color I = 5;

	SU  T = 12 C = 85 N = color I = 5;

	SU  T = 12 C = 86 N = color I = 5;

	SU  T = 12 C = 87 N = color I = 5;

	SU  T = 12 C = 88 N = color I = 5;

	SU  T = 12 C = 89 N = color I = 5;

	SU  T = 12 C = 90 N = color I = 5;

	SU  T = 12 C = 91 N = color I = 5;

	SU  T = 12 C = 92 N = color I = 5;

	SU  T = 12 C = 93 N = color I = 5;

	SU  T = 12 C = 94 N = color I = 5;

	SU  T = 12 C = 95 N = color I = 5;

	SU  T = 12 C = 96 N = color I = 5;

	SU  T = 12 C = 97 N = color I = 5;

	SU  T = 12 C = 98 N = color I = 5;

	SU  T = 12 C = 99 N = color I = 5;

	SU  T = 12 C = 100 N = color I = 5;

	SU  T = 12 C = 101 N = color I = 5;

	SU  T = 12 C = 102 N = color I = 5;

	SU  T = 12 C = 103 N = color I = 5;

	SU  T = 12 C = 104 N = color I = 5;

	SU  T = 12 C = 105 N = color I = 5;

	SU  T = 12 C = 106 N = color I = 5;

	SU  T = 12 C = 107 N = color I = 5;

	SU  T = 12 C = 108 N = color I = 5;

	SU  T = 12 C = 109 N = color I = 5;

	SU  T = 12 C = 110 N = color I = 5;

	SU  T = 12 C = 111 N = color I = 5;

	SU  T = 12 C = 112 N = color I = 5;

	SU  T = 12 C = 113 N = color I = 5;

	SU  T = 12 C = 114 N = color I = 5;

	SU  T = 12 C = 115 N = color I = 5;

	SU  T = 12 C = 116 N = color I = 5;

	SU  T = 12 C = 117 N = color I = 5;

	SU  T = 12 C = 118 N = color I = 5;

	SU  T = 12 C = 119 N = color I = 5;

	SU  T = 12 C = 120 N = color I = 5;

	SU  T = 12 C = 121 N = color I = 5;

	SU  T = 12 C = 122 N = color I = 5;

	SU  T = 12 C = 123 N = color I = 5;

	SU  T = 12 C = 124 N = color I = 5;

	SU  T = 12 C = 125 N = color I = 5;

	SU  T = 12 C = 126 N = color I = 5;

	SU  T = 12 C = 127 N = color I = 5;

	SU  T = 12 C = 128 N = color I = 5;

	SU  T = 12 C = 129 N = color I = 5;

	SU  T = 12 C = 130 N = color I = 5;

	SU  T = 12 C = 131 N = color I = 5;

	SU  T = 12 C = 132 N = color I = 5;

	SU  T = 12 C = 133 N = color I = 5;

	SU  T = 12 C = 134 N = color I = 5;

	SU  T = 12 C = 135 N = color I = 5;

	SU  T = 12 C = 136 N = color I = 5;

	SU  T = 12 C = 137 N = color I = 5;

	SU  T = 12 C = 138 N = color I = 5;

	SU  T = 12 C = 139 N = color I = 5;

	SU  T = 12 C = 140 N = color I = 5;

	SU  T = 12 C = 141 N = color I = 5;

	SU  T = 12 C = 142 N = color I = 5;

	SU  T = 12 C = 143 N = color I = 5;

	SU  T = 12 C = 144 N = color I = 5;

	SU  T = 12 C = 145 N = color I = 5;

	SU  T = 12 C = 146 N = color I = 5;

	SU  T = 12 C = 147 N = color I = 5;

	SU  T = 12 C = 148 N = color I = 5;

	SU  T = 12 C = 149 N = color I = 5;

	SU  T = 12 C = 150 N = color I = 5;

	SU  T = 12 C = 151 N = color I = 5;

	SU  T = 12 C = 152 N = color I = 5;

	SU  T = 12 C = 153 N = color I = 5;

	SU  T = 12 C = 154 N = color I = 5;

	SU  T = 12 C = 155 N = color I = 5;

	SU  T = 12 C = 156 N = color I = 5;

	SU  T = 12 C = 157 N = color I = 5;

	SU  T = 12 C = 158 N = color I = 5;

	SU  T = 12 C = 159 N = color I = 5;

	SU  T = 12 C = 160 N = color I = 5;

	SU  T = 12 C = 161 N = color I = 5;

	SU  T = 12 C = 162 N = color I = 5;

	SU  T = 12 C = 163 N = color I = 5;

	SU  T = 12 C = 164 N = color I = 5;

	SU  T = 12 C = 165 N = color I = 5;

	SU  T = 12 C = 166 N = color I = 5;

	SU  T = 12 C = 167 N = color I = 5;

	SU  T = 12 C = 168 N = color I = 5;

	SU  T = 12 C = 169 N = color I = 5;

	SU  T = 12 C = 170 N = color I = 5;

	SU  T = 12 C = 171 N = color I = 5;

	SU  T = 12 C = 172 N = color I = 5;

	SU  T = 12 C = 173 N = color I = 5;

	SU  T = 12 C = 174 N = color I = 5;

	SU  T = 12 C = 175 N = color I = 5;

	SU  T = 12 C = 176 N = color I = 5;

	SU  T = 12 C = 177 N = color I = 5;

	SU  T = 12 C = 178 N = color I = 5;

	SU  T = 12 C = 179 N = color I = 5;

	SU  T = 12 C = 180 N = color I = 5;

	SU  T = 12 C = 181 N = color I = 5;

	SU  T = 12 C = 182 N = color I = 5;

	SU  T = 12 C = 183 N = color I = 5;

	SU  T = 12 C = 184 N = color I = 5;

	SU  T = 12 C = 185 N = color I = 5;

	SU  T = 12 C = 186 N = color I = 5;

	SU  T = 12 C = 187 N = color I = 5;

	SU  T = 12 C = 188 N = color I = 5;

	SU  T = 12 C = 189 N = color I = 5;

	SU  T = 12 C = 190 N = color I = 5;

	SU  T = 12 C = 191 N = color I = 5;

	SU  T = 12 C = 192 N = color I = 5;

	SU  T = 12 C = 193 N = color I = 5;

	SU  T = 12 C = 194 N = color I = 5;

	SU  T = 12 C = 195 N = color I = 5;

	SU  T = 12 C = 196 N = color I = 5;

	SU  T = 12 C = 197 N = color I = 5;

	SU  T = 12 C = 198 N = color I = 5;

	SU  T = 12 C = 199 N = color I = 5;

	SU  T = 12 C = 200 N = color I = 5;

	SU  T = 12 C = 201 N = color I = 5;

	SU  T = 12 C = 202 N = color I = 5;

	SU  T = 12 C = 203 N = color I = 5;

	SU  T = 12 C = 204 N = color I = 5;

	SU  T = 12 C = 205 N = color I = 5;

	SU  T = 12 C = 206 N = color I = 5;

	SU  T = 12 C = 207 N = color I = 5;

	SU  T = 12 C = 208 N = color I = 5;

	SU  T = 12 C = 209 N = color I = 5;

	SU  T = 12 C = 210 N = color I = 5;

	SU  T = 12 C = 211 N = color I = 5;

	SU  T = 12 C = 212 N = color I = 5;

	SU  T = 12 C = 213 N = color I = 5;

	SU  T = 12 C = 214 N = color I = 5;

	SU  T = 12 C = 215 N = color I = 5;

	SU  T = 12 C = 216 N = color I = 5;

	SU  T = 12 C = 217 N = color I = 5;

	SU  T = 12 C = 218 N = color I = 5;

	SU  T = 12 C = 219 N = color I = 5;

	SU  T = 12 C = 220 N = color I = 5;

	SU  T = 12 C = 221 N = color I = 5;

	SU  T = 12 C = 222 N = color I = 5;

	SU  T = 12 C = 223 N = color I = 5;

	SU  T = 12 C = 224 N = color I = 5;

	SU  T = 12 C = 225 N = color I = 5;

	SU  T = 12 C = 226 N = color I = 5;

	SU  T = 12 C = 227 N = color I = 5;

	SU  T = 12 C = 228 N = color I = 5;

	SU  T = 12 C = 229 N = color I = 5;

	SU  T = 12 C = 230 N = color I = 5;

	SU  T = 12 C = 231 N = color I = 5;

	SU  T = 12 C = 232 N = color I = 5;

	SU  T = 12 C = 233 N = color I = 5;

	SU  T = 12 C = 234 N = color I = 5;

	SU  T = 12 C = 235 N = color I = 5;

	SU  T = 12 C = 236 N = color I = 5;

	SU  T = 12 C = 237 N = color I = 5;

	SU  T = 12 C = 238 N = color I = 5;

END;

Begin MESQUITE;
		MESQUITESCRIPTVERSION 2;
		TITLE AUTO;
		tell ProjectCoordinator;
		timeSaved 1633006084327;
		getEmployee #mesquite.minimal.ManageTaxa.ManageTaxa;
		tell It;
			setID 0 319316012756475287;
			tell It;
				setDefaultOrder  21 0 1 2 3 4 5 6 7 8 9 10 11 12 13 14 15 16 17 18 19 20 60 22 63 23 62 61 24 25 26 27 28 29 30 31 32 33 34 35 36 37 38 39 40 41 42 43 58 44 45 46 47 48 49 50 51 52 59 53 54 55 56 57 65 73;
				attachments ;
			endTell;
		endTell;
		getEmployee #mesquite.charMatrices.ManageCharacters.ManageCharacters;
		tell It;
			setID 0 1268891690073526800;
			tell It;
				setDefaultOrder  0 1 2 3 5 6 7 8 9 10 11 12 13 14 15 226 16 17 19 20 276 21 22 24 23 25 28 29 30 32 36 38 39 40 44 45 46 47 50 54 56 57 58 59 60 61 62 63 65 227 66 67 68 222 323 69 70 71 72 73 74 75 228 229 76 77 78 79 80 81 220 82 83 84 85 86 87 88 89 92 93 94 95 96 97 99 100 103 104 105 106 107 108 109 110 225 111 112 113 115 116 117 119 120 121 219 123 125 126 128 129 223 131 133 134 135 136 137 138 139 140 141 142 143 144 145 146 147 148 149 150 151 153 155 157 158 159 160 161 162 164 165 166 167 168 169 170 171 172 175 176 177 178 179 180 181 182 183 184 185 186 187 188 189 190 191 192 193 194 195 196 197 198 199 200 201 224 202 203 204 206 207 208 209 210 211 212 215 217 218 280 281 282 283 284 285 286 287 288 289 290 291 293 294 296 299 300 301 302 303 304 305 306 307 308 309 310 221 311 312 313 314 315 316 317 318 319 320 321 322 232 233 235 241 243 245 262 263;
				attachments ;
			endTell;
			mqVersion 361;
			checksumv 0 3 482424316 null  getNumChars 238 numChars 238 getNumTaxa 66 numTaxa 66   short true   bits 2305843009213694015   states 63   sumSquaresStatesOnly 34596.0 sumSquares -2.3058430092136935E19 longCompressibleToShort false usingShortMatrix true   NumFiles 1 NumMatrices 1;
			mqVersion;
		endTell;
		getWindow;
		tell It;
			suppress;
			setResourcesState false false 100;
			setPopoutState 400;
			setExplanationSize 0;
			setAnnotationSize 0;
			setFontIncAnnot 0;
			setFontIncExp 0;
			setSize 1920 1081;
			setLocation -8 -8;
			setFont SanSerif;
			setFontSize 10;
			getToolPalette;
			tell It;
			endTell;
			desuppress;
		endTell;
		getEmployee  #mesquite.minimal.ManageTaxa.ManageTaxa;
		tell It;
			showTaxa #319316012756475287 #mesquite.lists.TaxonList.TaxonList;
			tell It;
				setTaxa #319316012756475287;
				getWindow;
				tell It;
					useTargetValue off;
					setTargetValue ;
					newAssistant  #mesquite.lists.TaxonListCurrPartition.TaxonListCurrPartition;
					setExplanationSize 30;
					setAnnotationSize 20;
					setFontIncAnnot 0;
					setFontIncExp 0;
					setSize 1820 1009;
					setLocation -8 -8;
					setFont SanSerif;
					setFontSize 10;
					getToolPalette;
					tell It;
					endTell;
				endTell;
				showWindow;
				getEmployee #mesquite.lists.ColorTaxon.ColorTaxon;
				tell It;
					setColor Red;
					removeColor off;
				endTell;
				getEmployee #mesquite.lists.TaxonListAnnotPanel.TaxonListAnnotPanel;
				tell It;
					togglePanel off;
				endTell;
			endTell;
		endTell;
		getEmployee  #mesquite.charMatrices.BasicDataWindowCoord.BasicDataWindowCoord;
		tell It;
			showDataWindow #1268891690073526800 #mesquite.charMatrices.BasicDataWindowMaker.BasicDataWindowMaker;
			tell It;
				getWindow;
				tell It;
					getTable;
					tell It;
						rowNamesWidth 115;
					endTell;
					setExplanationSize 30;
					setAnnotationSize 20;
					setFontIncAnnot 0;
					setFontIncExp 0;
					setSize 1820 1009;
					setLocation -8 -8;
					setFont SanSerif;
					setFontSize 10;
					getToolPalette;
					tell It;
						setTool mesquite.charMatrices.BasicDataWindowMaker.BasicDataWindow.ibeam;
					endTell;
					setActive;
					setTool mesquite.charMatrices.BasicDataWindowMaker.BasicDataWindow.ibeam;
					colorCells  #mesquite.charMatrices.ColorCells.ColorCells;
				tell It;
					setColor Red;
					removeColor off;
				endTell;
					colorRowNames  #mesquite.charMatrices.TaxonGroupColor.TaxonGroupColor;
					colorColumnNames  #mesquite.charMatrices.CharGroupColor.CharGroupColor;
					colorText  #mesquite.charMatrices.NoColor.NoColor;
					setBackground White;
					toggleShowNames on;
					toggleShowTaxonNames on;
					toggleTight off;
					toggleThinRows off;
					toggleShowChanges on;
					toggleSeparateLines off;
					toggleShowStates on;
					toggleReduceCellBorders off;
					toggleAutoWCharNames on;
					toggleAutoTaxonNames off;
					toggleShowDefaultCharNames off;
					toggleConstrainCW on;
					toggleBirdsEye off;
					toggleShowPaleGrid off;
					toggleShowPaleCellColors off;
					toggleShowPaleExcluded off;
					togglePaleInapplicable on;
					togglePaleMissing off;
					toggleShowBoldCellText off;
					toggleAllowAutosize on;
					toggleColorsPanel off;
					toggleDiagonal on;
					setDiagonalHeight 80;
					toggleLinkedScrolling on;
					toggleScrollLinkedTables off;
				endTell;
				showWindow;
				getWindow;
				tell It;
					forceAutosize;
				endTell;
				getEmployee #mesquite.charMatrices.AlterData.AlterData;
				tell It;
					toggleBySubmenus off;
				endTell;
				getEmployee #mesquite.charMatrices.ColorByState.ColorByState;
				tell It;
					setStateLimit 9;
					toggleUniformMaximum on;
				endTell;
				getEmployee #mesquite.categ.StateNamesStrip.StateNamesStrip;
				tell It;
					showStrip off;
				endTell;
				getEmployee #mesquite.charMatrices.AnnotPanel.AnnotPanel;
				tell It;
					togglePanel off;
				endTell;
				getEmployee #mesquite.charMatrices.CharReferenceStrip.CharReferenceStrip;
				tell It;
					showStrip off;
				endTell;
				getEmployee #mesquite.charMatrices.QuickKeySelector.QuickKeySelector;
				tell It;
					autotabOff;
				endTell;
				getEmployee #mesquite.charMatrices.SelSummaryStrip.SelSummaryStrip;
				tell It;
					showStrip off;
				endTell;
				getEmployee #mesquite.categ.SmallStateNamesEditor.SmallStateNamesEditor;
				tell It;
					panelOpen true;
				endTell;
			endTell;
		endTell;
		getEmployee  #mesquite.charMatrices.ManageCharacters.ManageCharacters;
		tell It;
			showCharacters #1268891690073526800 #mesquite.lists.CharacterList.CharacterList;
			tell It;
				setData 0;
				getWindow;
				tell It;
					useTargetValue off;
					setTargetValue ;
					newAssistant  #mesquite.lists.DefaultCharOrder.DefaultCharOrder;
					newAssistant  #mesquite.lists.CharListInclusion.CharListInclusion;
					newAssistant  #mesquite.lists.CharListPartition.CharListPartition;
					newAssistant  #mesquite.parsimony.CharListParsModels.CharListParsModels;
					setExplanationSize 30;
					setAnnotationSize 20;
					setFontIncAnnot 0;
					setFontIncExp 0;
					setSize 1820 1009;
					setLocation -8 -8;
					setFont SanSerif;
					setFontSize 10;
					getToolPalette;
					tell It;
						setTool mesquite.lists.CharacterList.CharacterListWindow.ibeam;
					endTell;
				endTell;
				showWindow;
				getEmployee #mesquite.lists.CharListAnnotPanel.CharListAnnotPanel;
				tell It;
					togglePanel off;
				endTell;
			endTell;
		endTell;
		newAssistant  #mesquite.basic.TextWindowMaker.TextWindowMaker;
		tell It;
			setText ;
			setTitle Note_1;
			getWindow;
			tell It;
				popAsTile true;
				popOut;
				setExplanationSize 0;
				setAnnotationSize 0;
				setFontIncAnnot 0;
				setFontIncExp 0;
				setSize 0 -22;
				setLocation -8 -8;
				setFont SanSerif;
				setFontSize 10;
				getToolPalette;
				tell It;
				endTell;
			endTell;
			hideWindow;
		endTell;
		endTell;
end;
